# Supplementary material for: Polyamine and EIF5A hypusination downstream of c-Myc confers targeted therapy resistance in BRAF mutant melanoma
Source: Mol Cancer. 2024 Jul 4;23:136. doi: 10.1186/s12943-024-02031-w (PMC11223307; doi:10.1186/s12943-024-02031-w)
Supplement: Supplementary file 2 — Supplementary Material 2 [file 12943_2024_2031_MOESM2_ESM.xlsx]

## Sheet: GO biological process
GO biological process complete	Homo sapiens - REFLIST (20589)	upload_1 (21)	upload_1 (expected)	upload_1 (over/under)	upload_1 (fold Enrichment)	upload_1 (raw P-value)	upload_1 (FDR)
mitochondrial translation (GO:0032543)	110	6	0.11	+	53.48	1.41e-09	2.22e-05
mitochondrial gene expression (GO:0140053)	141	6	0.14	+	41.72	5.9e-09	4.63e-05
generation of precursor metabolites and energy (GO:0006091)	406	7	0.41	+	16.9	1.13e-07	0.000588
electron transport chain (GO:0022900)	167	5	0.17	+	29.35	6.97e-07	0.00219
amide biosynthetic process (GO:0043604)	527	7	0.54	+	13.02	6.39e-07	0.00251
cellular respiration (GO:0045333)	190	5	0.19	+	25.8	1.3e-06	0.00339
translation (GO:0006412)	379	6	0.39	+	15.52	1.75e-06	0.00392
organonitrogen compound biosynthetic process (GO:1901566)	1333	9	1.36	+	6.62	2.94e-06	0.00513
peptide biosynthetic process (GO:0043043)	408	6	0.42	+	14.42	2.66e-06	0.00522
energy derivation by oxidation of organic compounds (GO:0015980)	261	5	0.27	+	18.78	5.93e-06	0.00845
respiratory electron transport chain (GO:0022904)	113	4	0.12	+	34.71	5.48e-06	0.00859
organic substance biosynthetic process (GO:1901576)	2534	11	2.58	+	4.26	1.07e-05	0.0129
cellular amide metabolic process (GO:0043603)	802	7	0.82	+	8.56	1e-05	0.0131
peptide metabolic process (GO:0006518)	537	6	0.55	+	10.95	1.26e-05	0.0132
biosynthetic process (GO:0009058)	2603	11	2.65	+	4.14	1.39e-05	0.0136
cellular nitrogen compound biosynthetic process (GO:0044271)	1588	9	1.62	+	5.56	1.23e-05	0.0138
small molecule metabolic process (GO:0044281)	1654	9	1.69	+	5.33	1.71e-05	0.0149
mitochondrial electron transport, NADH to ubiquinone (GO:0006120)	46	3	0.05	+	63.94	1.63e-05	0.015
aerobic respiration (GO:0009060)	159	4	0.16	+	24.66	2.03e-05	0.0168
small molecule catabolic process (GO:0044282)	364	5	0.37	+	13.47	2.88e-05	0.0226
fatty acid beta-oxidation (GO:0006635)	60	3	0.06	+	49.02	3.48e-05	0.026
cellular metabolic process (GO:0044237)	6606	16	6.74	+	2.37	4.33e-05	0.0308
cellular biosynthetic process (GO:0044249)	2464	10	2.51	+	3.98	6.12e-05	0.0417
carboxylic acid catabolic process (GO:0046395)	224	4	0.23	+	17.51	7.53e-05	0.0492

## Sheet: GO cellular component
GO cellular component complete	Homo sapiens - REFLIST (20589)	upload_1 (21)	upload_1 (expected)	upload_1 (over/under)	upload_1 (fold Enrichment)	upload_1 (raw P-value)	upload_1 (FDR)
mitochondrial matrix (GO:0005759)	486	13	0.5	+	26.23	1.44e-16	2.93e-13
mitochondrion (GO:0005739)	1671	16	1.7	+	9.39	5.2e-14	5.31e-11
mitochondrial protein-containing complex (GO:0098798)	293	9	0.3	+	30.12	6.97e-12	4.74e-09
mitochondrial membrane (GO:0031966)	749	9	0.76	+	11.78	2.32e-08	9.48e-06
mitochondrial inner membrane (GO:0005743)	497	8	0.51	+	15.78	1.89e-08	9.65e-06
mitochondrial envelope (GO:0005740)	798	9	0.81	+	11.06	3.98e-08	1.36e-05
organelle inner membrane (GO:0019866)	560	8	0.57	+	14.01	4.7e-08	1.37e-05
membrane-enclosed lumen (GO:0031974)	5614	17	5.73	+	2.97	4.72e-07	8.03e-05
mitochondrial large ribosomal subunit (GO:0005762)	56	4	0.06	+	70.03	3.74e-07	8.49e-05
intracellular organelle lumen (GO:0070013)	5614	17	5.73	+	2.97	4.72e-07	8.76e-05
organellar large ribosomal subunit (GO:0000315)	56	4	0.06	+	70.03	3.74e-07	9.56e-05
organelle lumen (GO:0043233)	5614	17	5.73	+	2.97	4.72e-07	9.64e-05
organelle envelope (GO:0031967)	1260	9	1.29	+	7	1.85e-06	0.00027
envelope (GO:0031975)	1260	9	1.29	+	7	1.85e-06	0.000291
mitochondrial ribosome (GO:0005761)	90	4	0.09	+	43.57	2.29e-06	0.000292
organellar ribosome (GO:0000313)	90	4	0.09	+	43.57	2.29e-06	0.000312
large ribosomal subunit (GO:0015934)	115	4	0.12	+	34.1	5.86e-06	0.000704
oxidoreductase complex (GO:1990204)	125	4	0.13	+	31.37	8.07e-06	0.000916
mitochondrial respiratory chain complex I (GO:0005747)	49	3	0.05	+	60.03	1.95e-05	0.00166
NADH dehydrogenase complex (GO:0030964)	49	3	0.05	+	60.03	1.95e-05	0.00173
respiratory chain complex I (GO:0045271)	49	3	0.05	+	60.03	1.95e-05	0.00181
intracellular membrane-bounded organelle (GO:0043231)	12154	21	12.4	+	1.69	1.9e-05	0.00185
inner mitochondrial membrane protein complex (GO:0098800)	156	4	0.16	+	25.14	1.89e-05	0.00193
cytoplasm (GO:0005737)	12097	21	12.34	+	1.7	1.8e-05	0.00193
ribosomal subunit (GO:0044391)	189	4	0.19	+	20.75	3.94e-05	0.00322
organelle membrane (GO:0031090)	3688	12	3.76	+	3.19	6.44e-05	0.00506
ribosome (GO:0005840)	228	4	0.23	+	17.2	8.06e-05	0.0061
respiratory chain complex (GO:0098803)	89	3	0.09	+	33.05	0.000108	0.00788
intracellular organelle (GO:0043229)	13254	21	13.52	+	1.55	0.000124	0.00817
membrane-bounded organelle (GO:0043227)	13230	21	13.49	+	1.56	0.000122	0.00829
mitochondrial respirasome (GO:0005746)	92	3	0.09	+	31.97	0.000119	0.00837
respirasome (GO:0070469)	99	3	0.1	+	29.71	0.000147	0.00937
organelle (GO:0043226)	14064	21	14.34	+	1.46	0.000548	0.0339
